# Supplementary material for: Layer-by-Layer-Stabilized Plasmonic Gold-Silver Nanoparticles on TiO2: Towards Stable Solar Active Photocatalysts
Source: Nanomaterials (Basel). 2021 Oct 6;11(10):2624. doi: 10.3390/nano11102624 (PMC8540643; doi:10.3390/nano11102624)
Supplement: Supplementary file 1 [file nanomaterials-11-02624-s001.zip]

Archive with 1 entries (1 files):
- nanomaterials-1382109-supplementary.pdf
